# Supplementary material for: 2-Chloro-5-chloro­meth­yl-1,3-thia­zole
Source: Acta Crystallogr Sect E Struct Rep Online. 2011 May 25;67(Pt 6):o1531. doi: 10.1107/S1600536811019052 (PMC3120493; doi:10.1107/S1600536811019052)
Supplement: Supplementary file 2 [file e-67-o1531-Isup2.hkl]

# 
# h,k,l, Fc-squared, Fo-squared, sigma(Fo-squared) and status flag 
# 
data_I
_shelx_title ' X in P2(1)/c' 
_shelx_refln_list_code          4 
_shelx_F_calc_maximum      133.59 
_exptl_crystal_F_000       336.00 
_reflns_d_resolution_high  0.8281 
 
loop_ 
 _symmetry_equiv_pos_as_xyz 
 'x, y, z' 
 '-x, y+1/2, -z+1/2' 
 '-x, -y, -z' 
 'x, -y-1/2, z-1/2' 
 
_cell_length_a     4.2430 
_cell_length_b    17.1510 
_cell_length_c     9.1640 
_cell_angle_alpha  90.000 
_cell_angle_beta   96.820 
_cell_angle_gamma  90.000 
 
_shelx_F_squared_multiplier     1.000 
 
loop_ 
 _refln_index_h 
 _refln_index_k 
 _refln_index_l 
 _refln_F_squared_calc 
 _refln_F_squared_meas 
 _refln_F_squared_sigma 
 _refln_observed_status 
   1   0   0     1444.30     1382.02      7.23 o 
   2   0   0     2883.88     2519.89     14.07 o 
   3   0   0        6.40        6.52      2.56 o 
   4   0   0       93.52       90.01      5.46 o 
   5   0   0       19.28       17.92      5.23 o 
   1   1   0     1222.46     1251.12    228.55 o 
   2   1   0        0.86        6.18      1.31 o 
   3   1   0        4.74        6.03      1.89 o 
   4   1   0        0.02        2.33      2.40 o 
   5   1   0        5.06        1.47      3.44 o 
   0   2   0      280.57      282.78      1.60 o 
   1   2   0      246.08      258.69     42.51 o 
   2   2   0      940.09      941.80    165.23 o 
   3   2   0        8.87       12.05      2.36 o 
   4   2   0        4.01        1.77      2.52 o 
   5   2   0        2.04        0.80      3.52 o 
   1   3   0     1202.68     1245.67    200.54 o 
   2   3   0        2.97        7.34      1.40 o 
   3   3   0        1.76        6.19      1.85 o 
   4   3   0       15.40        8.78      2.82 o 
   5   3   0       13.13       16.59      3.80 o 
   0   4   0    13431.02    15253.01    242.50 o 
   1   4   0      278.62      281.97     25.43 o 
   2   4   0     1097.45     1100.98    188.48 o 
   3   4   0        2.51        0.74      2.08 o 
   4   4   0       86.04       88.67     17.30 o 
   1   5   0     2618.50     2626.60    358.02 o 
   2   5   0      351.70      362.82     64.34 o 
   3   5   0        1.07        0.74      2.75 o 
   4   5   0        0.67       -0.91      2.69 o 
   0   6   0     7695.15     7807.17    156.95 o 
   1   6   0      212.91      253.13     22.65 o 
   2   6   0     1688.46     1650.92    277.66 o 
   3   6   0       21.89       22.82      4.13 o 
   4   6   0        6.66        8.83      4.00 o 
   1   7   0      152.67      146.77      9.90 o 
   2   7   0        7.89        9.51      4.20 o 
   3   7   0       43.40       39.52      8.54 o 
   4   7   0        6.25        8.85      8.50 o 
   0   8   0      127.67      135.13      3.87 o 
   1   8   0      171.69      169.31     15.26 o 
   2   8   0       45.25       41.73      2.40 o 
   3   8   0       19.71       18.39      2.80 o 
   4   8   0       48.22       47.10      7.38 o 
   1   9   0     1331.53     1444.64    117.09 o 
   2   9   0       78.96       78.48      9.22 o 
   3   9   0        5.58        4.21      2.52 o 
   4   9   0        3.84        6.37      3.07 o 
   0  10   0      457.19      501.60      5.52 o 
   1  10   0       17.36       17.10      2.72 o 
   2  10   0      210.81      200.55     23.30 o 
   3  10   0        1.61        3.60      2.54 o 
   4  10   0        0.03       -0.62      3.00 o 
   1  11   0     1839.44     1968.64    164.76 o 
   2  11   0       52.95       50.06      3.18 o 
   3  11   0       56.27       50.41      5.72 o 
   4  11   0        0.11        0.00      3.02 o 
   0  12   0      198.13      212.70      4.90 o 
   1  12   0        8.28        2.94      2.80 o 
   2  12   0      279.71      277.36     25.29 o 
   3  12   0        2.50       -2.71      2.71 o 
   4  12   0        4.52        2.79      3.25 o 
   1  13   0       18.76       10.70      3.58 o 
   2  13   0       25.24       26.09      2.96 o 
   3  13   0        0.43        3.30      3.48 o 
   0  14   0      954.25      956.19      8.90 o 
   1  14   0      153.01      170.56      4.38 o 
   2  14   0        0.95        4.49      2.51 o 
   3  14   0        9.83       11.69      3.78 o 
   1  15   0      731.46      764.57     39.93 o 
   2  15   0        6.25        4.41      2.86 o 
   3  15   0       36.15       42.57      6.28 o 
   0  16   0       29.86       32.89      3.14 o 
   1  16   0        0.26       -3.65      3.65 o 
   2  16   0        6.41        6.10      3.79 o 
   3  16   0        9.07        8.90      4.23 o 
   1  17   0      143.72      160.06      4.96 o 
   2  17   0       17.94       16.18      3.27 o 
   0  18   0       72.14       76.17      3.82 o 
   1  18   0        0.01       -2.31      4.93 o 
   2  18   0        1.20       -2.72      3.13 o 
   1  19   0        0.07       -1.03      2.96 o 
   2  19   0       34.05       41.04      5.66 o 
   0  20   0       52.24       45.25      4.76 o 
   1  20   0       10.17        4.92      3.45 o 
  -5   1   1        3.27        0.61      3.20 o 
  -4   1   1      111.92       99.87     15.66 o 
  -3   1   1       24.64       29.40      2.44 o 
  -2   1   1      908.98      864.72     76.34 o 
  -1   1   1     4008.62     3886.97    349.13 o 
   0   1   1        1.98        4.07      1.30 o 
   1   1   1      151.40      153.82      3.03 o 
   2   1   1     1175.04     1142.06     30.14 o 
   3   1   1      104.36       87.95      3.05 o 
   4   1   1      107.14      109.96      4.91 o 
  -5   2   1       38.12       48.63     12.24 o 
  -4   2   1        2.86        4.19      2.50 o 
  -3   2   1     1091.66     1007.82    156.51 o 
  -2   2   1       33.88       28.18      2.26 o 
  -1   2   1    17846.96    19089.73   2507.77 o 
   0   2   1     1814.20     1729.87     30.95 o 
   1   2   1     1498.20     1472.39     13.11 o 
   2   2   1      484.45      438.72      7.31 o 
   3   2   1        3.30        3.27      2.01 o 
   4   2   1      115.20      113.83      4.37 o 
  -5   3   1        7.30        7.10      3.26 o 
  -4   3   1        0.15       -0.38      3.88 o 
  -3   3   1        4.58       10.76      2.53 o 
  -2   3   1      170.29      154.90     30.78 o 
  -1   3   1     2227.85     2417.33    366.31 o 
   0   3   1      184.60      192.59      2.39 o 
   1   3   1      266.05      270.16     12.48 o 
   2   3   1        0.91        1.22      1.42 o 
   3   3   1      183.58      178.23     11.99 o 
   4   3   1        0.72        3.98      3.05 o 
  -5   4   1        7.95       13.13      4.15 o 
  -4   4   1       20.11       14.89      2.85 o 
  -3   4   1     1094.19     1093.74    221.49 o 
  -2   4   1       63.19       66.45     15.25 o 
  -1   4   1     1481.09     1443.41    219.12 o 
   0   4   1      744.33      808.13      9.56 o 
   1   4   1      367.05      346.67     20.86 o 
   2   4   1      290.24      227.36     15.66 o 
   3   4   1      117.04      108.69      3.48 o 
   4   4   1      157.11      155.68     10.05 o 
  -4   5   1       40.09       37.26     12.21 o 
  -3   5   1       39.03       45.28     11.64 o 
  -2   5   1       92.59       91.64     17.95 o 
  -1   5   1      196.61      208.90     22.27 o 
   0   5   1       53.07       58.01      1.03 o 
   1   5   1       45.45       43.00      2.09 o 
   2   5   1     1120.16     1027.21     97.23 o 
   3   5   1      198.33      184.89     21.48 o 
   4   5   1       73.73       69.99      5.22 o 
  -4   6   1        6.34        4.84      4.86 o 
  -3   6   1        0.12       -0.86      6.64 o 
  -2   6   1       10.52       11.86      2.68 o 
  -1   6   1       91.49       97.59     10.18 o 
   0   6   1     1050.13     1100.35      9.59 o 
   1   6   1     2137.52     2273.85    177.69 o 
   2   6   1       10.83        5.21      2.81 o 
   3   6   1      185.78      179.38     26.50 o 
   4   6   1        5.95        6.22      3.21 o 
  -4   7   1       82.40       88.90     24.74 o 
  -3   7   1        0.97        5.22      2.82 o 
  -2   7   1     2241.00     2288.36    371.66 o 
  -1   7   1       22.66       16.91      1.53 o 
   0   7   1      111.11      100.29      1.51 o 
   1   7   1       94.81       91.75      2.29 o 
   2   7   1      339.27      325.73     34.72 o 
   3   7   1      436.77      396.78     52.05 o 
   4   7   1       83.68       91.14     19.78 o 
  -4   8   1       11.98        8.75      3.11 o 
  -3   8   1      518.10      486.95     83.62 o 
  -2   8   1       64.84       65.72     10.25 o 
  -1   8   1     2276.87     2546.45    223.41 o 
   0   8   1        5.39        2.95      2.31 o 
   1   8   1       10.03        9.32      1.43 o 
   2   8   1      207.84      190.33     25.30 o 
   3   8   1       24.37       23.51      5.23 o 
   4   8   1       66.45       65.68     11.40 o 
  -4   9   1       20.02       15.87      4.58 o 
  -3   9   1        0.37       -2.86      2.86 o 
  -2   9   1      292.55      269.63     42.05 o 
  -1   9   1        0.02       -1.79      1.79 o 
   0   9   1      794.01      906.98      5.32 o 
   1   9   1       31.59       33.39      3.90 o 
   2   9   1       79.56       78.50     10.04 o 
   3   9   1       13.84       17.43      2.87 o 
   4   9   1       15.47       20.08     10.31 o 
  -4  10   1        2.33       -0.24      3.06 o 
  -3  10   1      271.06      262.54     50.46 o 
  -2  10   1      163.93      176.55     17.29 o 
  -1  10   1       55.41       51.34      3.21 o 
   0  10   1        9.06        5.44      1.20 o 
   1  10   1       65.83       77.76      4.94 o 
   2  10   1       12.17        9.96      2.27 o 
   3  10   1      169.46      161.91     21.31 o 
   4  10   1       51.79       58.32      6.62 o 
  -4  11   1       13.15       17.35      3.24 o 
  -3  11   1       19.36       18.00      3.80 o 
  -2  11   1      139.06      132.43     13.68 o 
  -1  11   1       86.03       84.19     11.32 o 
   0  11   1       22.94       27.96      3.20 o 
   1  11   1        0.05       -7.24      7.24 o 
   2  11   1       71.94       78.00      8.13 o 
   3  11   1      151.37      147.57     19.06 o 
   4  11   1       18.84       14.17      3.43 o 
  -4  12   1        0.84        0.25      3.33 o 
  -3  12   1        0.02        2.03      3.82 o 
  -2  12   1       51.59       53.26      5.81 o 
  -1  12   1       26.23       17.97      2.91 o 
   0  12   1      709.83      697.13      6.42 o 
   1  12   1      292.38      296.39     17.86 o 
   2  12   1        4.34        2.93      2.41 o 
   3  12   1       51.81       50.13      4.32 o 
   4  12   1        3.20        3.81      3.22 o 
  -3  13   1        0.01        0.36      2.75 o 
  -2  13   1      728.17      766.99     95.31 o 
  -1  13   1      185.50      188.48      8.49 o 
   0  13   1      358.29      376.39      4.09 o 
   1  13   1       16.62       16.43      2.50 o 
   2  13   1        4.24        6.97      2.45 o 
   3  13   1       38.61       46.03     12.72 o 
  -3  14   1       40.97       38.73      5.92 o 
  -2  14   1       20.59        9.78      3.44 o 
  -1  14   1       47.87       50.86      5.50 o 
   0  14   1        0.04       -1.85      1.85 o 
   1  14   1        2.45        0.07      4.17 o 
   2  14   1        7.03        6.80      2.49 o 
   3  14   1        7.29        8.15      3.12 o 
  -3  15   1        7.16       10.19      3.11 o 
  -2  15   1       67.66       80.10      3.98 o 
  -1  15   1      112.14      103.66     11.29 o 
   0  15   1       11.63        4.70      4.47 o 
   1  15   1        1.54       -3.35      8.49 o 
   2  15   1        4.20        2.64      3.25 o 
   3  15   1        0.64        4.71      3.20 o 
  -3  16   1       19.12       26.99      5.38 o 
  -2  16   1       12.20        7.55      3.24 o 
  -1  16   1      124.34      126.05     15.89 o 
   0  16   1      229.51      232.82      3.82 o 
   1  16   1       91.85      107.79     11.38 o 
   2  16   1        2.80        6.10      5.02 o 
   3  16   1       46.79       53.54      8.68 o 
  -2  17   1       50.62       49.11      3.98 o 
  -1  17   1       14.19        8.54      2.95 o 
   0  17   1       38.80       34.66      3.02 o 
   1  17   1       20.72       14.03      3.33 o 
   2  17   1       16.44       21.11      3.33 o 
  -2  18   1        5.43        6.08      3.34 o 
  -1  18   1        0.01        1.08      2.52 o 
   0  18   1       10.22        5.90      2.11 o 
   1  18   1       17.97       24.95      3.13 o 
   2  18   1        0.11       -3.11      3.11 o 
  -2  19   1       36.33       44.95      5.83 o 
  -1  19   1        7.84        6.65      2.88 o 
   0  19   1       17.65       20.67      2.25 o 
   1  19   1        0.00       -0.32      2.93 o 
  -1  20   1        1.81        0.39      5.03 o 
   0  20   1       10.62        8.92      2.33 o 
   1  20   1        0.50       -5.86      5.86 o 
  -5   0   2       10.45        9.01      4.77 o 
  -4   0   2      196.20      180.18      7.07 o 
  -3   0   2       33.17       28.38      3.29 o 
  -2   0   2      400.53      392.03      5.93 o 
  -1   0   2       27.15       26.89      1.87 o 
   0   0   2       26.47       23.83      0.82 o 
   1   0   2     9902.30     8876.05     99.32 o 
   2   0   2      190.63      197.17      4.61 o 
   3   0   2      789.12      816.04     10.93 o 
   4   0   2       62.46       56.96      5.50 o 
  -5   1   2        1.75        5.27      2.98 o 
  -4   1   2       10.32        9.02      2.88 o 
  -3   1   2       16.76       15.62      2.02 o 
  -2   1   2     1279.86     1300.90     58.52 o 
  -1   1   2     5413.83     5234.58     51.62 o 
   0   1   2      426.04      460.77      6.06 o 
   1   1   2     1168.43     1170.12     42.87 o 
   2   1   2        1.42       -0.29      2.24 o 
   3   1   2      321.95      355.81     15.19 o 
   4   1   2        5.73        7.50      2.90 o 
  -5   2   2        0.15        1.36      5.56 o 
  -4   2   2       51.43       50.13      3.46 o 
  -3   2   2        6.10       10.48      1.99 o 
  -2   2   2        2.23        5.62      1.42 o 
  -1   2   2     2212.96     2317.73    112.56 o 
   0   2   2        4.31        7.55      0.51 o 
   1   2   2     1712.94     1685.07     43.86 o 
   2   2   2        1.46        2.42      1.46 o 
   3   2   2      192.32      182.32      5.80 o 
   4   2   2        0.14        3.93      2.71 o 
  -5   3   2       19.86       16.24      3.53 o 
  -4   3   2       36.79       32.51      4.35 o 
  -3   3   2        2.46        5.66      1.91 o 
  -2   3   2       39.83       45.12     11.94 o 
  -1   3   2     2140.68     2196.32    139.73 o 
   0   3   2     1028.29     1027.71     12.39 o 
   1   3   2     3924.12     3710.14     70.90 o 
   2   3   2     1350.42     1286.88     23.13 o 
   3   3   2      221.01      216.01      4.68 o 
   4   3   2       16.11       11.37      3.11 o 
  -5   4   2        3.78        5.03      4.97 o 
  -4   4   2       33.23       33.03      4.69 o 
  -3   4   2       92.37       85.80     12.47 o 
  -2   4   2       69.49       66.20     12.54 o 
  -1   4   2      605.50      627.50     44.65 o 
   0   4   2     2584.73     2501.81     60.62 o 
   1   4   2     1562.59     1506.31     24.87 o 
   2   4   2        9.78       16.60      5.31 o 
   3   4   2       63.59       57.69      6.49 o 
   4   4   2       33.77       30.53      3.39 o 
  -4   5   2        4.42       13.69      8.58 o 
  -3   5   2      141.93      138.89     20.44 o 
  -2   5   2       37.68       48.64     10.70 o 
  -1   5   2       10.18       11.69      1.35 o 
   0   5   2     1302.10     1365.35     19.48 o 
   1   5   2      513.36      499.70     19.75 o 
   2   5   2     1635.79     1575.96     69.44 o 
   3   5   2        8.38       11.72      2.71 o 
   4   5   2       74.37       84.45      8.63 o 
  -4   6   2      154.41      146.05     22.84 o 
  -3   6   2        4.25        3.88      2.24 o 
  -2   6   2      225.59      278.33     86.91 o 
  -1   6   2     1455.15     1669.24    153.89 o 
   0   6   2      557.09      582.21      7.57 o 
   1   6   2     4274.99     3941.15    174.78 o 
   2   6   2        5.49        0.31      3.64 o 
   3   6   2      643.85      601.81     26.47 o 
   4   6   2        1.41        1.79      6.08 o 
  -4   7   2        3.01        0.85      3.09 o 
  -3   7   2        1.46        1.07      2.34 o 
  -2   7   2       11.04       12.66      3.22 o 
  -1   7   2      534.39      565.29     51.96 o 
   0   7   2        0.00       -1.49      1.49 o 
   1   7   2     1042.06     1078.53     54.11 o 
   2   7   2       23.88       25.34      2.29 o 
   3   7   2      160.90      156.93     13.08 o 
   4   7   2        1.41       -0.19      3.05 o 
  -4   8   2       14.00       16.10      6.28 o 
  -3   8   2      122.13      120.66     11.95 o 
  -2   8   2       37.72       35.49      2.46 o 
  -1   8   2        0.21        3.68      1.48 o 
   0   8   2     2137.69     2178.44     28.19 o 
   1   8   2      387.13      408.82     20.98 o 
   2   8   2      148.35      149.81     13.24 o 
   3   8   2      151.96      137.07     19.84 o 
   4   8   2        9.91        8.53      3.34 o 
  -4   9   2       12.15        9.08      3.07 o 
  -3   9   2       72.78       73.80     11.01 o 
  -2   9   2       13.08       12.73      2.18 o 
  -1   9   2       76.68       78.26      3.78 o 
   0   9   2     1051.63     1102.51      9.64 o 
   1   9   2      700.04      730.89     26.03 o 
   2   9   2     1095.89     1045.69     91.70 o 
   3   9   2       17.19       13.03      2.96 o 
   4   9   2       59.24       62.53      7.77 o 
  -4  10   2       15.63        9.29      3.07 o 
  -3  10   2       33.46       34.07      3.05 o 
  -2  10   2      245.27      249.74     26.45 o 
  -1  10   2      431.54      481.91     41.46 o 
   0  10   2       34.20       18.38      2.47 o 
   1  10   2      361.63      378.17      8.02 o 
   2  10   2       33.67       20.23     12.50 o 
   3  10   2       61.33       49.27      6.17 o 
   4  10   2        4.45        8.08      4.15 o 
  -4  11   2        3.62        3.01      6.58 o 
  -3  11   2       19.68       34.60      9.07 o 
  -2  11   2        0.74       -1.78      2.39 o 
  -1  11   2        5.22        2.53      1.97 o 
   0  11   2      223.20      221.18      4.11 o 
   1  11   2        6.25       -4.86      6.19 o 
   2  11   2      517.58      504.13     50.48 o 
   3  11   2       37.53       34.15      8.44 o 
   4  11   2        4.79       12.30      3.07 o 
  -4  12   2       11.97        7.08      4.06 o 
  -3  12   2       38.02       37.56      3.29 o 
  -2  12   2       25.65       22.24      7.35 o 
  -1  12   2      142.62      129.86      5.74 o 
   0  12   2      278.50      262.00      3.28 o 
   1  12   2      273.81      289.82     11.81 o 
   2  12   2       53.55       58.14      4.84 o 
   3  12   2       61.49       65.70      7.12 o 
  -3  13   2        4.44       10.75      2.83 o 
  -2  13   2      116.44      113.63     13.47 o 
  -1  13   2       86.93       95.22     10.16 o 
   0  13   2        3.76       -5.50      5.50 o 
   1  13   2       79.99       77.71      6.46 o 
   2  13   2       12.32        6.00      4.82 o 
   3  13   2        5.61        5.89      3.07 o 
  -3  14   2       33.71       37.62      4.88 o 
  -2  14   2       50.99       50.02      3.44 o 
  -1  14   2      209.03      224.78     17.76 o 
   0  14   2      581.61      597.16      8.72 o 
   1  14   2      131.52      143.60     10.73 o 
   2  14   2      145.32      153.32     21.62 o 
   3  14   2       45.38       60.37      5.29 o 
  -3  15   2       21.55       49.73     14.20 o 
  -2  15   2       31.02       33.88      7.27 o 
  -1  15   2       58.86       56.41      6.36 o 
   0  15   2      189.52      184.68      3.50 o 
   1  15   2        9.37        4.25      2.76 o 
   2  15   2      113.97      113.59      7.60 o 
   3  15   2        5.38       -1.86      3.23 o 
  -3  16   2        0.98        3.74      3.03 o 
  -2  16   2        3.36       11.51      2.97 o 
  -1  16   2        0.16       -2.69      2.69 o 
   0  16   2        2.18       -2.12      2.12 o 
   1  16   2        3.57        2.45      2.78 o 
   2  16   2        4.17       -1.95      4.86 o 
  -2  17   2        1.37        1.53      5.06 o 
  -1  17   2       20.01       25.98      2.98 o 
   0  17   2       83.29       87.69      2.94 o 
   1  17   2        3.45       -2.85      2.85 o 
   2  17   2       99.39      119.37     13.42 o 
  -2  18   2       10.69        6.54      3.29 o 
  -1  18   2        0.38       -1.49      2.90 o 
   0  18   2       23.04       23.93      2.37 o 
   1  18   2       27.63       18.05      3.50 o 
   2  18   2       36.43       29.89      8.04 o 
  -1  19   2       10.13       17.72      2.96 o 
   0  19   2        4.97       -2.30      2.30 o 
   1  19   2       22.61       13.25      4.94 o 
  -1  20   2        0.24       -0.46      4.41 o 
   0  20   2       53.58       54.58      3.01 o 
  -5   1   3        0.62        4.14      2.98 o 
  -4   1   3        4.65        6.63      2.91 o 
  -3   1   3       38.06       37.66      2.61 o 
  -2   1   3     2057.93     2017.96     72.67 o 
  -1   1   3     1715.49     1843.13     13.03 o 
   0   1   3      767.96      772.14      8.51 o 
   1   1   3      411.91      418.98      4.70 o 
   2   1   3      521.90      562.61      9.93 o 
   3   1   3      203.03      186.30      9.75 o 
   4   1   3       44.43       47.53      4.15 o 
  -5   2   3        0.07        1.99      3.17 o 
  -4   2   3       66.84       67.05      4.52 o 
  -3   2   3       70.56       57.02      6.43 o 
  -2   2   3     2864.70     2795.01     91.80 o 
  -1   2   3       63.19       67.17      1.81 o 
   0   2   3     6484.41     6027.94    126.35 o 
   1   2   3        0.63        1.05      1.98 o 
   2   2   3      963.00      981.44      7.27 o 
   3   2   3       46.12       47.79      8.44 o 
   4   2   3       72.16       76.59      4.55 o 
  -5   3   3        0.12        1.85      3.87 o 
  -4   3   3        1.26        0.91      2.72 o 
  -3   3   3       42.22       64.62     11.55 o 
  -2   3   3      980.61      997.13     59.48 o 
  -1   3   3      193.43      187.12      3.75 o 
   0   3   3        3.69        9.94      2.50 o 
   1   3   3      325.34      316.54      3.58 o 
   2   3   3      579.14      648.34     18.09 o 
   3   3   3       42.93       41.91      3.01 o 
   4   3   3        1.88        0.20      2.95 o 
  -4   4   3       13.59       10.75      2.97 o 
  -3   4   3       14.40       11.83      3.53 o 
  -2   4   3     1768.66     1768.32    118.47 o 
  -1   4   3        8.52        7.39      2.68 o 
   0   4   3     5592.68     5241.03    146.66 o 
   1   4   3      425.56      475.24      4.47 o 
   2   4   3       54.29       46.55      3.82 o 
   3   4   3        0.07       -1.08      2.82 o 
   4   4   3       13.14       14.67      3.81 o 
  -4   5   3        5.46        6.98      2.80 o 
  -3   5   3       77.39       76.17     18.73 o 
  -2   5   3      246.52      227.94     20.68 o 
  -1   5   3      133.71      132.27      8.35 o 
   0   5   3     1333.15     1417.48     23.75 o 
   1   5   3      156.15      157.86      2.92 o 
   2   5   3      242.54      239.93      6.71 o 
   3   5   3      195.31      189.43     11.23 o 
   4   5   3       52.86       59.80      8.82 o 
  -4   6   3       23.55       21.98      3.64 o 
  -3   6   3       18.72       24.86      7.14 o 
  -2   6   3      137.20      144.17     15.38 o 
  -1   6   3      440.29      451.34     25.21 o 
   0   6   3       61.41       62.75      2.74 o 
   1   6   3       14.52       12.92      5.09 o 
   2   6   3       32.66       30.58      3.26 o 
   3   6   3        0.05        3.99      2.76 o 
   4   6   3        1.28        0.25      7.00 o 
  -4   7   3        4.19        5.26      2.81 o 
  -3   7   3       45.40       45.65      6.59 o 
  -2   7   3       57.58       54.73      8.15 o 
  -1   7   3     3718.52     4143.49    263.46 o 
   0   7   3       18.39       21.74      3.20 o 
   1   7   3      979.89      975.46     19.43 o 
   2   7   3       89.34       83.75      5.31 o 
   3   7   3       17.74       23.17      2.78 o 
   4   7   3        0.74        2.34      4.79 o 
  -4   8   3       10.26        9.35      2.91 o 
  -3   8   3        2.46        5.66      2.42 o 
  -2   8   3      670.63      663.86     80.18 o 
  -1   8   3       29.34       34.56      4.19 o 
   0   8   3     2986.95     3149.50     47.48 o 
   1   8   3       98.48      113.59      5.97 o 
   2   8   3      194.51      178.04     16.41 o 
   3   8   3       26.20       20.88      6.04 o 
   4   8   3        0.54       -3.11      3.11 o 
  -4   9   3        4.11        4.47      2.86 o 
  -3   9   3       60.69       71.53      8.29 o 
  -2   9   3       22.96       20.70      4.23 o 
  -1   9   3      293.05      288.01     19.03 o 
   0   9   3      118.51      126.21      5.63 o 
   1   9   3      390.91      364.29     18.21 o 
   2   9   3      248.81      244.09     13.42 o 
   3   9   3        0.06       -2.36      2.45 o 
   4   9   3        0.43        2.63      2.99 o 
  -4  10   3        0.24        1.95      3.06 o 
  -3  10   3       66.64       71.96      7.71 o 
  -2  10   3      246.16      245.92     22.13 o 
  -1  10   3      194.99      198.77     21.08 o 
   0  10   3      831.27      828.61     11.62 o 
   1  10   3        0.11       -2.19      2.19 o 
   2  10   3       12.71       12.75      2.93 o 
   3  10   3       15.37       17.87      2.72 o 
   4  10   3       22.82       27.57      4.49 o 
  -4  11   3        4.86        4.18      3.31 o 
  -3  11   3       49.79       53.41      7.99 o 
  -2  11   3       26.89       28.10      2.93 o 
  -1  11   3      189.65      187.04     22.62 o 
   0  11   3      182.38      179.32      2.82 o 
   1  11   3       79.64       79.97      4.07 o 
   2  11   3        0.73       -0.54      2.46 o 
   3  11   3        0.18       -1.22      2.55 o 
  -4  12   3        4.97       -0.29      3.45 o 
  -3  12   3       86.08       80.59      9.11 o 
  -2  12   3        0.02        0.67      8.46 o 
  -1  12   3      129.60      138.82     15.64 o 
   0  12   3        1.68        1.74      1.74 o 
   1  12   3       14.17        4.02      5.80 o 
   2  12   3        0.05        5.21      3.23 o 
   3  12   3        0.03       -0.54      3.36 o 
  -3  13   3       47.70       43.64      8.85 o 
  -2  13   3      103.69      121.02     11.49 o 
  -1  13   3      858.79      899.35     86.40 o 
   0  13   3        2.96        0.91      1.60 o 
   1  13   3      449.53      464.62     18.99 o 
   2  13   3       30.75       29.54      3.05 o 
   3  13   3        1.41        1.36      2.74 o 
  -3  14   3       13.35       14.88      3.34 o 
  -2  14   3       49.39       41.48      3.49 o 
  -1  14   3       54.21       54.87     12.38 o 
   0  14   3       95.33       93.77      2.89 o 
   1  14   3       20.17       13.19      5.29 o 
   2  14   3        0.99       -2.15      2.76 o 
   3  14   3       13.05       20.06      3.15 o 
  -3  15   3        1.06        3.75      3.47 o 
  -2  15   3       54.00       49.52      3.76 o 
  -1  15   3      169.89      185.85     13.31 o 
   0  15   3      102.35       91.36      2.82 o 
   1  15   3       76.63       89.49      5.32 o 
   2  15   3       41.34       39.47      3.70 o 
   3  15   3        2.19        2.61      3.48 o 
  -3  16   3       32.38       37.06     10.28 o 
  -2  16   3       47.16       48.77      4.65 o 
  -1  16   3       59.67       63.20      6.86 o 
   0  16   3       81.08       70.90      2.78 o 
   1  16   3       15.96        8.80      4.73 o 
   2  16   3       10.73        9.41      2.99 o 
  -2  17   3       21.96       13.97      3.65 o 
  -1  17   3       75.53       76.93      4.16 o 
   0  17   3        0.01        1.32      1.98 o 
   1  17   3       11.50       12.71      3.87 o 
   2  17   3       14.44       13.88      3.54 o 
  -2  18   3       12.58       11.70      3.52 o 
  -1  18   3        0.51       -0.20      3.11 o 
   0  18   3       59.48       60.79      2.80 o 
   1  18   3       51.26       41.65      5.30 o 
  -1  19   3       75.61       86.84      9.27 o 
   0  19   3        8.56        8.82      2.23 o 
   1  19   3       65.39       84.26     12.59 o 
  -4   0   4       17.24       15.49      3.68 o 
  -3   0   4     2037.46     1900.29     16.93 o 
  -2   0   4        0.42        5.79      2.54 o 
  -1   0   4     1604.12     1656.93     11.36 o 
   0   0   4        2.62        4.99      1.07 o 
   1   0   4     1106.47     1281.25     10.58 o 
   2   0   4       37.01       39.92      3.62 o 
   3   0   4      326.41      350.06      8.62 o 
   4   0   4       70.15       82.93      5.81 o 
  -4   1   4       12.59       11.42      2.94 o 
  -3   1   4      165.72      170.95      4.70 o 
  -2   1   4      322.65      338.88      4.47 o 
  -1   1   4       75.62       78.15      3.56 o 
   0   1   4      398.75      345.42      7.45 o 
   1   1   4      396.46      430.61      6.96 o 
   2   1   4      566.76      546.05      6.27 o 
   3   1   4      219.72      232.26     17.05 o 
   4   1   4       57.27       68.90      4.14 o 
  -4   2   4        0.29        2.91      2.65 o 
  -3   2   4      107.23      107.34      3.79 o 
  -2   2   4       18.34       16.25      2.14 o 
  -1   2   4      261.39      261.27      8.14 o 
   0   2   4      102.71      126.34      3.06 o 
   1   2   4      654.25      741.69      8.21 o 
   2   2   4      207.24      238.36     12.14 o 
   3   2   4       28.77       40.90      4.28 o 
   4   2   4       13.04       20.16      3.56 o 
  -4   3   4       91.21       87.67      4.03 o 
  -3   3   4       14.60       17.03      2.91 o 
  -2   3   4       77.52       75.95      6.60 o 
  -1   3   4      353.67      394.77     18.55 o 
   0   3   4     1223.93     1225.98     18.38 o 
   1   3   4      699.62      741.60     16.85 o 
   2   3   4     2115.91     2056.33     32.33 o 
   3   3   4      660.32      642.45     17.81 o 
   4   3   4      119.79      130.66      4.98 o 
  -4   4   4        0.09        2.08      3.01 o 
  -3   4   4      545.92      493.26     33.70 o 
  -2   4   4        0.62        0.96      2.25 o 
  -1   4   4      275.53      283.45     13.41 o 
   0   4   4        2.92        2.63      2.68 o 
   1   4   4      497.07      509.19      5.14 o 
   2   4   4       74.22      102.69     33.03 o 
   3   4   4        3.69       17.22     16.56 o 
   4   4   4        0.93        2.98      3.64 o 
  -4   5   4       29.04       27.00      3.23 o 
  -3   5   4        3.99        9.17      2.82 o 
  -2   5   4      340.70      337.23      9.07 o 
  -1   5   4      316.38      351.95     21.37 o 
   0   5   4        1.60        2.58      1.07 o 
   1   5   4        3.31        9.51      1.84 o 
   2   5   4      103.73      106.96      3.45 o 
   3   5   4        1.09       -2.62      2.64 o 
   4   5   4       14.53       11.65      5.39 o 
  -4   6   4        5.46        5.23      4.43 o 
  -3   6   4      298.05      267.71     23.26 o 
  -2   6   4       14.81       16.61      4.93 o 
  -1   6   4     1005.41     1081.25     66.40 o 
   0   6   4      101.02      174.72     26.38 o 
   1   6   4      345.67      362.66      4.66 o 
   2   6   4       35.44       24.46      3.37 o 
   3   6   4      138.17      133.21      4.43 o 
   4   6   4       23.32       27.03      3.66 o 
  -4   7   4        0.21       -2.65      2.85 o 
  -3   7   4        8.38       12.17      2.63 o 
  -2   7   4       57.09       59.87      2.75 o 
  -1   7   4      233.87      240.85     17.09 o 
   0   7   4      593.66      566.99     12.56 o 
   1   7   4      219.93      217.76      9.59 o 
   2   7   4      401.58      371.19      5.64 o 
   3   7   4       42.78       40.31      6.68 o 
   4   7   4       38.36       47.37      3.92 o 
  -4   8   4        7.68        4.43      3.08 o 
  -3   8   4       10.98       14.04      4.73 o 
  -2   8   4        0.53        3.13      3.80 o 
  -1   8   4       14.41       15.01      2.08 o 
   0   8   4        0.20       -2.13      2.13 o 
   1   8   4      948.16      924.63     35.52 o 
   2   8   4       71.77       59.48      3.62 o 
   3   8   4      137.20      129.76      7.06 o 
   4   8   4       49.47       60.91      6.11 o 
  -4   9   4       37.88       42.44      6.40 o 
  -3   9   4        0.36        5.15      3.15 o 
  -2   9   4      228.77      214.02     23.66 o 
  -1   9   4       64.52       67.57      7.90 o 
   0   9   4       81.49       86.14      2.60 o 
   1   9   4       77.17       78.62      3.12 o 
   2   9   4      338.61      317.85     22.93 o 
   3   9   4       35.62       31.81      4.16 o 
  -4  10   4        0.17       -1.26      3.57 o 
  -3  10   4        0.74        1.53      2.50 o 
  -2  10   4        0.02        3.35      2.46 o 
  -1  10   4      187.72      211.48     20.31 o 
   0  10   4        0.85        0.53      1.36 o 
   1  10   4       14.57       13.93      3.38 o 
   2  10   4       55.54       40.13      3.43 o 
   3  10   4        0.00        0.95      4.52 o 
  -4  11   4       68.22       74.25     13.41 o 
  -3  11   4        2.18        2.39      2.74 o 
  -2  11   4      290.42      299.00     20.53 o 
  -1  11   4       53.05       43.72      2.92 o 
   0  11   4      130.23      129.20      3.34 o 
   1  11   4       14.67       -0.89      8.94 o 
   2  11   4       21.48       26.00      3.16 o 
   3  11   4       64.84       69.64      4.01 o 
  -3  12   4       45.60       43.02      3.53 o 
  -2  12   4        2.73       -1.42      3.94 o 
  -1  12   4       39.28       41.76      2.89 o 
   0  12   4        2.78        3.50      1.55 o 
   1  12   4      474.68      457.42     20.31 o 
   2  12   4      156.87      147.35     13.54 o 
   3  12   4       54.22       53.44      4.96 o 
  -3  13   4        3.85        4.25      3.25 o 
  -2  13   4       59.83       72.01      5.82 o 
  -1  13   4       84.44       85.46      7.39 o 
   0  13   4       20.06       21.30      1.97 o 
   1  13   4       73.17       64.65      4.01 o 
   2  13   4        9.84        5.33      2.88 o 
   3  13   4        0.02        1.92      3.44 o 
  -3  14   4       87.50       87.50     10.23 o 
  -2  14   4        2.70        3.84      3.23 o 
  -1  14   4        3.64        4.84      2.59 o 
   0  14   4        0.03        0.95      1.66 o 
   1  14   4       42.96       50.64      5.03 o 
   2  14   4       19.35       24.70      3.06 o 
   3  14   4      110.77      126.24      5.57 o 
  -3  15   4        8.14       13.36      3.59 o 
  -2  15   4      186.09      204.34     11.14 o 
  -1  15   4        8.32        6.25      5.22 o 
   0  15   4       15.79       18.28      1.92 o 
   1  15   4        1.29       -0.11      2.60 o 
   2  15   4       16.71       15.87      3.51 o 
  -2  16   4       18.39       14.70      3.91 o 
  -1  16   4        2.50        2.31      3.60 o 
   0  16   4       56.18       50.58      2.49 o 
   1  16   4        6.97        7.60      2.82 o 
   2  16   4        0.40       -4.26      6.89 o 
  -2  17   4       39.68       48.78      6.49 o 
  -1  17   4       40.59       38.55     10.43 o 
   0  17   4        0.09        2.48      2.04 o 
   1  17   4       13.90        9.28      3.35 o 
   2  17   4       37.21       39.62      6.96 o 
  -1  18   4       12.33       15.09      3.32 o 
   0  18   4        7.64        7.67      2.37 o 
   1  18   4       22.06       30.98      7.90 o 
  -1  19   4       18.77       14.59      5.52 o 
   0  19   4        2.38        4.39      2.28 o 
  -4   1   5        4.35       -0.10      3.05 o 
  -3   1   5        2.75        6.06      2.70 o 
  -2   1   5      106.46      108.60      3.09 o 
  -1   1   5     2013.81     2077.48     15.84 o 
   0   1   5      693.52      680.45     16.48 o 
   1   1   5     2091.63     2048.03     36.63 o 
   2   1   5     1033.87     1020.67     25.80 o 
   3   1   5      109.47      113.79      4.09 o 
   4   1   5        0.63       -0.09      3.16 o 
  -4   2   5      135.52      119.87      4.62 o 
  -3   2   5       15.38       16.47      2.78 o 
  -2   2   5       24.21       21.20      2.99 o 
  -1   2   5      565.99      608.00      5.63 o 
   0   2   5       61.77       80.11      3.01 o 
   1   2   5      313.20      293.89     23.07 o 
   2   2   5       15.02       43.31     20.44 o 
   3   2   5       60.41       61.03      3.52 o 
   4   2   5        6.54        6.22      4.92 o 
  -4   3   5        2.10        9.53      3.54 o 
  -3   3   5       11.68       11.84      2.66 o 
  -2   3   5       21.47       20.38      5.07 o 
  -1   3   5       15.69       16.60      1.98 o 
   0   3   5      251.85      272.04      8.61 o 
   1   3   5       57.03       84.95     20.16 o 
   2   3   5       38.75       38.72      3.08 o 
   3   3   5        8.87       14.48      2.81 o 
   4   3   5        0.87       -0.11      3.18 o 
  -4   4   5        4.37        4.97      2.94 o 
  -3   4   5        9.87        8.88      2.74 o 
  -2   4   5       37.60       40.02      2.48 o 
  -1   4   5      209.21      233.19      3.81 o 
   0   4   5     1303.47     1292.79     32.54 o 
   1   4   5     1525.58     1531.69      9.47 o 
   2   4   5       19.22       17.86      2.76 o 
   3   4   5       18.75       23.32      4.15 o 
   4   4   5        0.00        4.59      2.92 o 
  -4   5   5        1.43       -0.26      5.05 o 
  -3   5   5       83.38       73.84     11.05 o 
  -2   5   5      179.21      186.33      4.08 o 
  -1   5   5     1618.23     1678.14     66.90 o 
   0   5   5      811.57      819.38     14.23 o 
   1   5   5     1584.21     1552.44     21.62 o 
   2   5   5      480.85      446.76      9.03 o 
   3   5   5      144.65      158.87      4.72 o 
   4   5   5        0.12       -2.19      5.22 o 
  -4   6   5        6.32        5.28      3.10 o 
  -3   6   5        0.54        1.81      2.46 o 
  -2   6   5      171.39      187.41      4.18 o 
  -1   6   5        1.90        0.18      3.84 o 
   0   6   5      482.61      471.17     12.35 o 
   1   6   5       19.88       44.15     15.68 o 
   2   6   5      395.33      351.54      6.11 o 
   3   6   5       35.69       36.65      3.41 o 
   4   6   5        0.77        3.47      3.15 o 
  -4   7   5        5.42        8.04      3.31 o 
  -3   7   5        0.50       -1.75      2.65 o 
  -2   7   5       31.23       34.06      2.65 o 
  -1   7   5      707.11      748.91     45.13 o 
   0   7   5      973.86      950.91     16.29 o 
   1   7   5      680.78      667.24      7.17 o 
   2   7   5      162.36      155.24      4.38 o 
   3   7   5       25.18       23.66      3.74 o 
  -4   8   5        2.37       -0.63      3.22 o 
  -3   8   5       11.18       10.73      2.81 o 
  -2   8   5        5.64        7.59      2.29 o 
  -1   8   5       99.52      100.17      3.40 o 
   0   8   5      115.10      110.48      3.90 o 
   1   8   5       68.21       74.66     11.65 o 
   2   8   5      154.11      148.71      4.60 o 
   3   8   5        6.15        3.93     10.90 o 
  -4   9   5        6.31        3.00      3.35 o 
  -3   9   5       21.03       18.99      6.42 o 
  -2   9   5        2.31        6.96      2.35 o 
  -1   9   5      112.49      108.87      7.24 o 
   0   9   5       39.64       39.67      3.07 o 
   1   9   5      219.56      235.26      5.12 o 
   2   9   5       37.57       37.47      3.36 o 
   3   9   5       98.36      102.62      4.67 o 
  -4  10   5        0.26       -1.56      3.65 o 
  -3  10   5        2.30        4.89      3.14 o 
  -2  10   5      123.86      134.83      4.23 o 
  -1  10   5       81.05       80.36      4.75 o 
   0  10   5      968.97      935.28     17.65 o 
   1  10   5      795.94      768.20     11.94 o 
   2  10   5       85.65       89.89     10.19 o 
   3  10   5       29.82       27.48      4.46 o 
  -3  11   5       21.07       19.95      3.37 o 
  -2  11   5        8.46       14.80      2.69 o 
  -1  11   5      217.29      222.42     20.22 o 
   0  11   5      377.11      341.67      4.24 o 
   1  11   5      200.74      208.09      5.04 o 
   2  11   5       11.96       10.40      3.30 o 
   3  11   5       21.17       22.11      3.77 o 
  -3  12   5       35.54       44.36      7.31 o 
  -2  12   5       42.66       52.21      3.45 o 
  -1  12   5        2.61       -1.61      3.99 o 
   0  12   5      110.45      118.77      5.31 o 
   1  12   5       70.51       67.05      7.24 o 
   2  12   5       10.36        2.61      4.23 o 
   3  12   5       51.02       52.39      4.26 o 
  -3  13   5       14.58       15.23      3.36 o 
  -2  13   5        0.11        0.06      2.88 o 
  -1  13   5       13.09       18.25      3.46 o 
   0  13   5      105.23      108.02      3.59 o 
   1  13   5       11.78       11.93      2.96 o 
   2  13   5      140.40      145.19      9.98 o 
  -3  14   5        5.44        8.07      3.30 o 
  -2  14   5        3.58        4.63      3.00 o 
  -1  14   5       17.67       17.52      3.43 o 
   0  14   5       78.81       74.21      2.86 o 
   1  14   5       40.80       42.04      3.13 o 
   2  14   5       25.19       25.26      4.01 o 
  -2  15   5        3.09        0.00      6.90 o 
  -1  15   5        7.47        5.11      2.80 o 
   0  15   5        1.09       -2.06      2.06 o 
   1  15   5        0.31       -2.86      2.86 o 
   2  15   5       68.04       78.19      5.16 o 
  -2  16   5       53.44       61.81      4.23 o 
  -1  16   5       40.36       31.78      4.09 o 
   0  16   5      110.98      129.35      3.36 o 
   1  16   5       75.01       73.80      4.25 o 
  -2  17   5        4.40       -2.10      3.69 o 
  -1  17   5        0.69       -3.20      3.20 o 
   0  17   5        0.78       -2.33      2.33 o 
   1  17   5        2.51       -0.04      6.23 o 
  -1  18   5        0.26        0.92      3.20 o 
   0  18   5       54.74       61.55      3.23 o 
  -4   0   6        1.48        4.62      4.45 o 
  -3   0   6       18.10       19.11      3.71 o 
  -2   0   6      727.52      701.91     10.34 o 
  -1   0   6        3.82        1.85      2.60 o 
   0   0   6      117.74      125.85      3.22 o 
   1   0   6      443.19      400.81      7.86 o 
   2   0   6       20.40       21.59      3.33 o 
   3   0   6       51.45       44.04      5.35 o 
  -4   1   6       16.18       10.17      3.73 o 
  -3   1   6        5.00        9.89      2.41 o 
  -2   1   6      163.75      156.66      4.19 o 
  -1   1   6        0.88        3.94      1.82 o 
   0   1   6     1052.63     1090.63     40.76 o 
   1   1   6       35.07       48.10      6.28 o 
   2   1   6       16.59       21.09      2.50 o 
   3   1   6       45.52       47.53      3.69 o 
  -4   2   6       19.73       23.32      4.34 o 
  -3   2   6       21.67       26.78      2.74 o 
  -2   2   6      178.89      189.17      4.28 o 
  -1   2   6       50.44       50.69      3.35 o 
   0   2   6      548.73      554.14     19.48 o 
   1   2   6       89.91       86.16      5.95 o 
   2   2   6       61.44       63.84      3.04 o 
   3   2   6        0.12       10.14      2.99 o 
  -4   3   6       65.38       63.71      4.32 o 
  -3   3   6      129.37      131.12      4.23 o 
  -2   3   6      606.80      593.07     10.08 o 
  -1   3   6      692.92      716.03     33.12 o 
   0   3   6      773.56      738.66     21.18 o 
   1   3   6        3.11        9.73      2.48 o 
   2   3   6      121.63      123.23      6.85 o 
   3   3   6      145.51      144.57      4.94 o 
  -4   4   6        0.43        6.19      3.83 o 
  -3   4   6       12.55       15.54      2.84 o 
  -2   4   6      109.91      104.51      3.82 o 
  -1   4   6       31.10       33.68      6.14 o 
   0   4   6       32.45       28.82      3.66 o 
   1   4   6      796.67      737.70      7.35 o 
   2   4   6       64.33       68.87      6.12 o 
   3   4   6       14.87       26.13      8.62 o 
  -4   5   6        0.78        2.34      3.25 o 
  -3   5   6       38.31       35.52      3.28 o 
  -2   5   6      140.63      152.56      4.38 o 
  -1   5   6      687.00      698.27     11.57 o 
   0   5   6       15.15       15.64      1.74 o 
   1   5   6       84.33       75.39      6.62 o 
   2   5   6        0.35        5.23      6.34 o 
   3   5   6       20.96       19.02      3.25 o 
  -4   6   6       42.11       39.97      6.41 o 
  -3   6   6       68.66       66.48      3.72 o 
  -2   6   6      428.25      418.71     18.66 o 
  -1   6   6       41.33       43.24      5.84 o 
   0   6   6      553.01      554.60     14.19 o 
   1   6   6        0.02        1.71      3.25 o 
   2   6   6       19.03       20.66      2.88 o 
   3   6   6        8.24        9.59      3.17 o 
  -4   7   6       13.71       15.03      6.38 o 
  -3   7   6        9.89       11.25      2.97 o 
  -2   7   6      184.90      192.05      4.84 o 
  -1   7   6       11.38        8.39      2.45 o 
   0   7   6      619.75      612.26     17.40 o 
   1   7   6        5.52        2.96      5.70 o 
   2   7   6      208.34      212.06      5.36 o 
   3   7   6        7.63        8.70      3.13 o 
  -4   8   6        7.53       17.32      3.24 o 
  -3   8   6      102.06       99.00     11.24 o 
  -2   8   6      116.97      130.17      7.50 o 
  -1   8   6      143.60      131.95      7.89 o 
   0   8   6      228.83      209.63      6.93 o 
   1   8   6      156.68      136.57      6.09 o 
   2   8   6        4.18       -2.75      4.40 o 
   3   8   6        4.84       12.75      8.53 o 
  -3   9   6       45.34       48.70      5.17 o 
  -2   9   6      261.50      261.50     17.60 o 
  -1   9   6      510.09      497.39     18.10 o 
   0   9   6       41.61       41.88      2.63 o 
   1   9   6       44.75       39.66      4.07 o 
   2   9   6       19.14       16.35      2.91 o 
   3   9   6       51.79       60.43     11.75 o 
  -3  10   6        0.47       -0.39      3.27 o 
  -2  10   6       24.22       29.73      3.06 o 
  -1  10   6       19.47       18.38      3.15 o 
   0  10   6        0.24       -1.82      1.82 o 
   1  10   6       24.62       22.93      2.75 o 
   2  10   6        0.03        1.37      3.17 o 
   3  10   6        9.55        8.90      3.53 o 
  -3  11   6       22.24       29.25      4.10 o 
  -2  11   6        0.37       -3.29      3.29 o 
  -1  11   6      210.72      244.81     10.61 o 
   0  11   6      200.11      198.79      4.64 o 
   1  11   6        9.27        7.12      2.71 o 
   2  11   6      116.02      113.60      4.92 o 
  -3  12   6       30.07       33.80      7.55 o 
  -2  12   6       63.51       67.88      4.09 o 
  -1  12   6       83.76       81.36      3.89 o 
   0  12   6      144.61      122.85      3.14 o 
   1  12   6        1.35        1.45      2.54 o 
   2  12   6       51.64       56.79      4.33 o 
  -3  13   6        1.49       -2.48      3.51 o 
  -2  13   6       20.67       16.42      3.48 o 
  -1  13   6        4.31        0.72      2.83 o 
   0  13   6        4.15        0.17      2.04 o 
   1  13   6       31.20       33.18      4.65 o 
   2  13   6       56.33       59.17      4.48 o 
  -2  14   6       46.75       50.66      3.89 o 
  -1  14   6       53.58       59.03      7.35 o 
   0  14   6       31.97       27.25      2.28 o 
   1  14   6        1.25       -2.20      2.88 o 
   2  14   6        0.53       -1.91      3.58 o 
  -2  15   6        1.94       -0.21      3.38 o 
  -1  15   6       17.78       19.11      3.30 o 
   0  15   6        1.49        2.26      2.03 o 
   1  15   6        9.80        8.04      3.21 o 
  -2  16   6        3.98       11.82      5.00 o 
  -1  16   6        1.12        8.33      3.26 o 
   0  16   6       29.16       35.35      3.72 o 
   1  16   6       33.51       32.67      3.96 o 
  -1  17   6       71.83       89.74      8.23 o 
   0  17   6       13.24       11.70      2.51 o 
  -4   1   7       11.84       12.03      3.45 o 
  -3   1   7       29.06       30.85      5.25 o 
  -2   1   7        0.44        0.44      2.51 o 
  -1   1   7      352.16      349.02      5.47 o 
   0   1   7      647.72      609.52     29.27 o 
   1   1   7      232.51      223.70     15.71 o 
   2   1   7      579.27      556.64      7.52 o 
   3   1   7      143.53      154.26      6.09 o 
  -4   2   7        6.96        5.57      3.08 o 
  -3   2   7       45.63       37.65      3.52 o 
  -2   2   7        8.39       12.25      2.48 o 
  -1   2   7        4.77        6.44      2.35 o 
   0   2   7      215.87      202.04      5.87 o 
   1   2   7      598.10      546.33      7.15 o 
   2   2   7       18.72       44.64     11.55 o 
   3   2   7       74.44       81.29      4.50 o 
  -4   3   7        6.90        8.68     12.67 o 
  -3   3   7        0.80        6.07      2.74 o 
  -2   3   7       68.35       66.53      3.29 o 
  -1   3   7      391.65      408.65     16.43 o 
   0   3   7       11.46       12.20      1.78 o 
   1   3   7        0.83       25.75     15.59 o 
   2   3   7        5.75       13.80      2.90 o 
   3   3   7        3.60       21.67      9.43 o 
  -4   4   7        0.93        2.59      4.35 o 
  -3   4   7      102.07       92.55      9.08 o 
  -2   4   7       16.39       17.84      3.82 o 
  -1   4   7        0.92        2.93      3.48 o 
   0   4   7       50.24       60.11      3.40 o 
   1   4   7      447.23      439.78      6.38 o 
   2   4   7       25.07       29.20      3.16 o 
   3   4   7      118.34      132.30      8.07 o 
  -4   5   7       10.47        8.14      5.78 o 
  -3   5   7       28.01       31.18      3.40 o 
  -2   5   7        0.03       -0.17      6.70 o 
  -1   5   7      108.76      116.24      3.64 o 
   0   5   7      797.13      770.67     22.49 o 
   1   5   7      432.50      424.35      6.65 o 
   2   5   7      305.11      272.85      9.05 o 
   3   5   7       90.96       95.52      4.85 o 
  -4   6   7        2.04       12.76      5.99 o 
  -3   6   7       13.03       16.62      3.20 o 
  -2   6   7        3.66        1.53      3.62 o 
  -1   6   7       23.24       19.69      2.74 o 
   0   6   7      194.73      165.48      6.37 o 
   1   6   7       11.52       10.86      5.77 o 
   2   6   7       57.72       65.97      8.92 o 
   3   6   7       15.06       18.10      3.70 o 
  -3   7   7       15.12       19.95      5.53 o 
  -2   7   7       58.82       47.38      3.46 o 
  -1   7   7       19.67       21.28      2.55 o 
   0   7   7        4.44        2.06      1.75 o 
   1   7   7        4.39        3.21      2.74 o 
   2   7   7      270.34      258.83      6.17 o 
   3   7   7       30.03       28.67      3.79 o 
  -3   8   7       60.34       55.64      3.87 o 
  -2   8   7       13.78       11.71      2.88 o 
  -1   8   7        0.20       11.07      8.01 o 
   0   8   7        2.20        3.67      1.70 o 
   1   8   7       10.23       12.68      2.56 o 
   2   8   7       22.96       19.77     14.87 o 
   3   8   7       57.16       64.49      4.18 o 
  -3   9   7       10.99       17.18      7.44 o 
  -2   9   7       33.90       41.40      3.30 o 
  -1   9   7      219.66      230.39      5.45 o 
   0   9   7       12.94       14.52      2.86 o 
   1   9   7       29.64       42.51      8.33 o 
   2   9   7        4.35        6.78      5.69 o 
  -3  10   7       31.54       30.09      3.70 o 
  -2  10   7        0.94        4.42      2.74 o 
  -1  10   7       34.30       35.31      3.39 o 
   0  10   7       12.71        8.08      2.06 o 
   1  10   7      339.05      327.43      9.76 o 
   2  10   7      108.48      101.21      5.05 o 
  -3  11   7       12.14       13.88      3.58 o 
  -2  11   7        1.73        0.60      2.86 o 
  -1  11   7        4.49       -2.07      2.80 o 
   0  11   7       84.40       82.68      2.88 o 
   1  11   7       57.84       47.32      4.32 o 
   2  11   7       76.31       73.56      5.98 o 
  -3  12   7        0.10        4.41      4.66 o 
  -2  12   7        7.46        1.46      3.15 o 
  -1  12   7        0.00        0.05      2.72 o 
   0  12   7        5.62        0.94      2.53 o 
   1  12   7       71.36       78.66      4.39 o 
   2  12   7       43.13       39.01      4.30 o 
  -2  13   7        9.40       11.91      8.62 o 
  -1  13   7       15.73       17.27      3.05 o 
   0  13   7       48.01       46.24      2.52 o 
   1  13   7        7.00        5.60      4.52 o 
  -2  14   7        9.75       14.27      3.43 o 
  -1  14   7       15.77       19.02      3.38 o 
   0  14   7       10.81        7.59      2.19 o 
   1  14   7       46.41       52.60      4.18 o 
  -1  15   7        9.44       15.03      5.47 o 
   0  15   7        0.06       -0.85      2.12 o 
   1  15   7       13.50       14.40      5.58 o 
  -3   0   8        2.27        3.68      4.04 o 
  -2   0   8        4.19        2.33      4.10 o 
  -1   0   8        3.87        6.37      4.06 o 
   0   0   8      424.55      402.90     31.61 o 
   1   0   8        2.29       23.25      4.20 o 
   2   0   8        0.02       11.80      4.35 o 
   3   0   8       25.45       26.15      4.73 o 
  -3   1   8       29.22       32.84      7.20 o 
  -2   1   8      125.79      112.79      4.27 o 
  -1   1   8      126.91      115.85      4.15 o 
   0   1   8      155.32      149.79      4.74 o 
   1   1   8      312.44      268.18      5.66 o 
   2   1   8       58.42       57.83      3.65 o 
   3   1   8       15.24       18.33      3.22 o 
  -3   2   8        1.70        4.01      3.06 o 
  -2   2   8       69.47       70.38      3.83 o 
  -1   2   8       10.13       27.49      8.18 o 
   0   2   8      120.90      125.15      3.65 o 
   1   2   8       42.29       54.33      6.38 o 
   2   2   8        4.15       13.59      3.04 o 
   3   2   8        0.30       -0.11      2.88 o 
  -3   3   8       65.22       60.27      4.08 o 
  -2   3   8       64.26       63.27      3.58 o 
  -1   3   8     1119.65     1132.79     10.24 o 
   0   3   8      943.11      851.16     37.38 o 
   1   3   8      424.67      400.45     19.90 o 
   2   3   8      130.27      121.68      4.59 o 
  -3   4   8        0.50        1.93      2.97 o 
  -2   4   8        7.15        7.26      2.77 o 
  -1   4   8        8.58       10.98      3.41 o 
   0   4   8       83.81       85.89      7.36 o 
   1   4   8       12.75       30.35      8.96 o 
   2   4   8       14.04       15.87      5.12 o 
  -3   5   8        0.90        2.15      3.88 o 
  -2   5   8        4.18        9.14      2.70 o 
  -1   5   8       49.97       58.23      3.56 o 
   0   5   8        1.63        3.76      1.96 o 
   1   5   8       35.11       32.35      3.00 o 
   2   5   8       21.06       19.55      5.11 o 
  -3   6   8        3.90        8.05      3.04 o 
  -2   6   8      119.56      113.23      4.61 o 
  -1   6   8        3.36        0.34      2.91 o 
   0   6   8      129.37      116.23      2.94 o 
   1   6   8        2.51       -1.37      3.03 o 
   2   6   8       20.64       20.27      3.48 o 
  -3   7   8       20.38       16.12      3.36 o 
  -2   7   8       23.52       25.03      3.60 o 
  -1   7   8      143.19      139.25      4.80 o 
   0   7   8       88.11       86.88      4.70 o 
   1   7   8      111.33      116.05      4.44 o 
   2   7   8       13.99       11.40      3.29 o 
  -3   8   8        0.00        3.64      3.05 o 
  -2   8   8      143.25      140.50      5.19 o 
  -1   8   8       93.99       95.98      4.28 o 
   0   8   8      134.90      141.47      5.45 o 
   1   8   8      204.10      190.88      5.70 o 
   2   8   8       36.91       36.77      3.58 o 
  -3   9   8       12.29       11.57      3.40 o 
  -2   9   8        4.53       10.47      7.80 o 
  -1   9   8      160.05      168.27      5.21 o 
   0   9   8       11.08       11.27      2.52 o 
   1   9   8      124.26      123.79      5.29 o 
   2   9   8       34.06       32.86      3.52 o 
  -2  10   8        5.55        6.97      3.18 o 
  -1  10   8       21.85       19.20      3.61 o 
   0  10   8       17.65       10.98      2.37 o 
   1  10   8       93.70       80.33      4.94 o 
   2  10   8        0.28        1.72      3.23 o 
  -2  11   8        1.65        2.32      3.42 o 
  -1  11   8       74.25       74.56      4.13 o 
   0  11   8       67.36       63.20      3.10 o 
   1  11   8        0.76       -2.33      3.64 o 
  -2  12   8       86.00       82.50      4.80 o 
  -1  12   8       49.39       45.73      4.45 o 
   0  12   8      134.25      133.75      6.36 o 
   1  12   8       70.99       63.51      4.32 o 
  -1  13   8       29.72       32.46      3.79 o 
   0  13   8        1.94       -2.69      2.69 o 
   1  13   8        1.92       -3.93      5.43 o 
  -1  14   8       33.07       28.86      4.11 o 
   0  14   8      113.31      129.17      5.90 o 
  -3   1   9       22.39       23.08      3.62 o 
  -2   1   9      124.56      125.17      4.70 o 
  -1   1   9      204.61      201.00      5.25 o 
   0   1   9       82.59       78.90      5.98 o 
   1   1   9        0.55        7.07      4.08 o 
   2   1   9       10.08       24.38      4.11 o 
  -3   2   9        0.02        3.22      4.25 o 
  -2   2   9        2.03        2.61      6.98 o 
  -1   2   9        4.55        3.52      2.97 o 
   0   2   9        1.66        5.51      1.72 o 
   1   2   9       97.14       84.84      4.26 o 
   2   2   9      179.27      190.83      7.70 o 
  -3   3   9        0.13       -1.67      3.35 o 
  -2   3   9        1.31        0.98      3.05 o 
  -1   3   9       11.82       10.80      3.33 o 
   0   3   9       26.99       27.03      2.00 o 
   1   3   9        2.46        6.89      2.86 o 
   2   3   9       13.15       24.81     12.73 o 
  -3   4   9       53.33       49.79      4.32 o 
  -2   4   9       51.20       50.75      8.78 o 
  -1   4   9        6.78        7.73      2.97 o 
   0   4   9        2.84        6.98      2.70 o 
   1   4   9       18.17       18.39      2.97 o 
   2   4   9      113.42      105.10      4.88 o 
  -3   5   9       10.21       12.49      3.68 o 
  -2   5   9      178.40      179.33      5.69 o 
  -1   5   9      173.14      159.49      7.71 o 
   0   5   9       43.10       47.14      4.19 o 
   1   5   9        4.56        7.02      2.79 o 
   2   5   9       12.28       16.10      6.33 o 
  -3   6   9       15.74       20.82      3.94 o 
  -2   6   9       19.43       26.14      3.72 o 
  -1   6   9       53.76       59.89      8.84 o 
   0   6   9       24.66       30.18      5.31 o 
   1   6   9       23.83       17.85      3.22 o 
   2   6   9        3.79       -1.59      3.60 o 
  -2   7   9       34.55       40.82      3.80 o 
  -1   7   9        6.47       13.21      3.84 o 
   0   7   9       30.40       22.09      2.40 o 
   1   7   9        0.44       -1.49      3.14 o 
  -2   8   9        0.00        2.70      3.25 o 
  -1   8   9        5.68        7.97      3.01 o 
   0   8   9       53.00       46.66      2.81 o 
   1   8   9       10.49       13.84      3.54 o 
  -2   9   9        2.63        3.40      7.67 o 
  -1   9   9       32.52       43.28      3.74 o 
   0   9   9      106.04      110.25      5.87 o 
   1   9   9        5.12        2.30      3.88 o 
  -2  10   9       77.13       70.18      4.73 o 
  -1  10   9       25.67       20.52      3.72 o 
   0  10   9       19.76       17.66      3.56 o 
   1  10   9        0.04        6.69      3.56 o 
  -1  11   9        0.15        1.47      3.12 o 
   0  11   9        4.63        5.20      2.60 o 
  -2   0  10       45.14       40.27      5.98 o 
  -1   0  10       75.46       86.78      6.04 o 
   0   0  10      106.28      108.23      7.23 o 
   1   0  10      334.09      321.66     10.20 o 
  -2   1  10        1.21       11.36      3.46 o 
  -1   1  10        5.27        6.24      4.57 o 
   0   1  10       17.33       23.31      2.61 o 
   1   1  10       31.15       52.56     11.00 o 
  -2   2  10        3.87        6.73      3.32 o 
  -1   2  10       34.68       35.45      3.55 o 
   0   2  10        2.35       13.35      2.32 o 
   1   2  10       78.23       79.05      4.74 o 
  -2   3  10        0.33       -3.94      3.94 o 
  -1   3  10        0.14        5.04      3.40 o 
   0   3  10      171.42      155.42     11.52 o 
   1   3  10       60.74       62.33      4.66 o 
  -2   4  10       58.54       60.08      6.38 o 
  -1   4  10       37.56       37.93      3.49 o 
   0   4  10       56.16       53.10      5.15 o 
   1   4  10       59.28       63.06      5.84 o 
  -2   5  10        4.63        6.29      3.46 o 
  -1   5  10        8.07        9.55      3.07 o 
   0   5  10       37.58       37.39      2.74 o 
   1   5  10        2.30        2.03      8.63 o 
  -2   6  10        0.01        7.52      4.71 o 
  -1   6  10       66.19       73.26      4.25 o 
   0   6  10       15.90       22.11      3.68 o 
   1   6  10      211.18      183.03      6.15 o 
  -1   7  10       29.63       39.64      3.85 o 
   0   7  10        3.92        5.06      2.28 o 
  -1   8  10        3.41        7.34      3.28 o 
   0   8  10        5.75        3.59      2.43 o 
  -1   1  11       90.28       93.44      5.13 o 
                                                 
